# Supplementary material for: Evaluation of the Effectiveness and Use of Anti-Methicillin-Resistant Staphylococcus aureus Agents for Aspiration Pneumonia in Older Patients Using a Nationwide Japanese Administrative Database
Source: Microorganisms. 2023 Jul 27;11(8):1905. doi: 10.3390/microorganisms11081905 (PMC10456764; doi:10.3390/microorganisms11081905)
Supplement: Supplementary file 1 [file microorganisms-11-01905-s001.zip]

Archive with 1 entries (1 files):
- microorganisms-2504123-supplementary.pdf
